# Supplementary material for: Changes in retinal vessel oxygen saturation using automated retinal oximetry in patients with significant carotid stenosis
Source: Front Neurol. 2025 Oct 2;16:1600749. doi: 10.3389/fneur.2025.1600749 (PMC12527905; doi:10.3389/fneur.2025.1600749)
Supplement: Supplementary file 1 [file Table_1.xlsx]

## Sheet: List1
Identifikátor	ID	Datum USG	Symptomatická 0 ne, 1 ano	Oftalmika	Strana stenózy		ACI	ACI						Diabetes Mellitus	Dyslipidémie	kardiální insuficience	Systémová ateroskleróza	Fibrilace síní	Hypertenze	Demence	CHOPN	KOuření	Alkohol
				0 orto, 1 retro	0 sin, 1 dx	stenóza %	PSV ( cm/s)	EDV( cm/s	A SatO2 (%)	V SatO2 (%)	A Diameter (approx. µm)	V diameter (approx. µm)	A-V diff. ( %)	0-ne, 1-ano	0-ne, 1-ano	0-ne, 1-ano	0-ne, 1-ano	0-ne, 1-ano	0-ne, 1-ano	0-ne, 1-ano	0-ne, 1-ano	0-ne, 1-ano	0-ne, 1-ano
1	VK74	2021-04-07	0	0	0	80	366	172	95.47	55.23	126	161.3	40.23	1	1	1	1	0	1	0	1	1	0
2	DJ75	2021-04-14	0	0	1	80	285	34	97.44	54.84	101.25	144.25	42.59	0	1	0	1	1	1	0	0	1	1
3	MT76	2021-04-19	1	0	0	90	456	207	97.68	60.82	115.5	174	36.85	0	1	0	0	0	1	0	0	0	0
4	RM69	2021-03-26	0	0	1	60	183	34	98.02	62.61	104.75	149.25	35.41	1	1	0	0	0	1	0	0	0	0
5	DP68	2021-04-22	1	0	1	70	234	68	101.85	66.02	126.75	147.75	35.83	0	1	0	1	1	1	0	0	0	0
6	JS46	2021-05-03	0	0	1	60	197	49	95.19	62.6	103.5	140	32.6	0	1	1	1	1	1	0	0	0	0
7	ZK72	2021-04-19	0	0	1	80	252	36	97.35	55.51	90.33	142.75	41.84	1	1	1	1	1	1	0	1	0	0
8	MŠ70	2021-05-12	0	0	0	70	258	98	98.25	63.42	111.5	163	34.83	1	1	0	1	0	1	0	0	0	0
9	VH68	2021-06-22	0	0	0	70	300	100	96.47	55.89	108	160	40.57	1	1	0	0	1	1	0	0	0	0
10	MK69	2021-08-31	0	0	0	60	217	34	95	59.48	128.75	174.25	35.52	0	1	0	0	0	1	0	0	0	0
11	HD77	2021-09-02	0	0	1	60	230	40	95.25	65.65	118.25	177.75	29.6	1	1	1	0	1	1	0	0	0	0
12	LK75	2021-09-20	0	0	0	75	341	100	93.21	69.63	129.5	170.67	23.57	1	1	1	1	1	1	0	0	0	0
13	FM74	2021-10-19	0	0	1	60	161	44	97.77	52.72	103	117.75	45.05	1	1	1	1	0	1	0	0	0	0
14	JM77	2021-10-27	0	0	1	70	220	40	99.1	70.23	137.25	166	28.87	0	1	0	0	0	1	0	0	0	0
15	AV67	2021-11-25	0	0	1	75	270	37	95.44	64.55	113.75	146.5	30.88	1	1	1	1	1	1	1	1	0	0
16	MS77	2021-12-17	0	0	0	80	426	79	99.66	63.17	99.75	162.75	36.5	0	1	0	0	0	1	0	0	0	0
17	JS79	2022-02-14	0	0	0	80	335	80	100.77	68.19	121.75	179.33	32.59	1	1	0	0	0	1	0	0	0	0
18	JP78	2021-06-15	0	0	0	50	182	38	97.58	60.45	116.25	184.33	37.13	0	1	1	1	1	1	0	0	0	0
18	JP78	2021-06-15	0	0	0	80	285	54	98.04	59.06	117.5	189	38.98	0	1	1	1	1	1	0	0	0	0
19	MN73	2021-01-11	1	0	0	70	307	83	97.08	62.93	109	153	34.16	1	1	0	1	0	1	0	0	1	1
20	MS54	2022-02-23	0	0	1	70	200	53	100.12	70.75	108.5	168	29.37	0	1	0	0	0	1	0	0	0	0
21	RH69	2021-01-15	0	0	1	50	129	34	92.51	41.32	102.5	160.75	51.19	1	1	0	1	0	1	0	0	0	0
22	MJ72	2021-02-17	1	0	1	70	208	32	97.92	45.68	99.5	158.25	52.24	1	1	1	1	0	1	0	0	0	0
23	PK56	2021-02-18	0	0	0	70	357	164	93.84	63.48	105.25	151.25	30.36	0	1	1	1	0	1	0	0	1	0
24	MC69	2021-02-22	0	0	1	70	230	73	98.25	63.42	94.67	112	34.83	1	1	1	1	1	1	0	0	1	1
24	MC69	2021-02-22	0	0	1	50	200	13	98.52	62.6	109.75	155.5	35.92	1	1	1	1	1	1	0	0	1	1
25	RM64	2021-03-12	0	0	1	60	220	63	103.22	70.5	98.25	143.75	32.72	0	1	0	0	0	1	0	1	1	0
26	PD72	2021-03-17	0	0	0	50	140	39	101.82	61.26	108.75	160.75	40.56	0	1	0	0	1	1	0	0	0	0
27	AŠ68	2021-03-26	0	0	1	60	208	80	93.39	52.94	126.75	171.5	40.44	0	1	0	0	0	1	1	0	1	0
28	ZŠ72	2022-04-27	0	0	0	70	201	50	97.97	44.39	103	175.33	53.59	0	1	1	1	0	1	0	0	0	0
29	VM67	2022-04-27	0	0	1	90	562	132	96.1	57.12	110.5	191.67	38.98	0	1	0	0	0	1	0	0	0	0
30	FD85	2022-05-11	1	0	1	75	265	55	96.39	53.42	96.67	130.67	42.97	1	1	1	1	0	1	0	0	0	0
31	ZG75	2021-05-20	0	0	1	60	192	70	99.91	62.74	105.5	157.33	37.17	0	1	0	0	0	1	0	0	0	0
32	AJ79	2021-06-11	0	0	1	70	266	33	91.64	49.63	96	165.75	42.01	1	1	0	0	0	1	0	0	0	0
33	VP66	2021-05-03	1	1	1	90	400	170	95.78	56.34	109.75	134.5	39.43	0	1	0	0	0	1	0	0	0	0
9	VH68	2021-06-22	0	1	1	90	589	264	100.03	63.24	105	130	36.8	1	1	0	0	1	1	0	0	0	0
34	IK57	2021-09-12	1	1	1	95	265	135	99.55	57.61	128.5	169.25	41.94	0	1	0	1	0	1	0	0	0	0
35	RF69	2021-10-06	1	1	0	90	661	396	101.35	62.46	133	186	38.9	0	1	0	0	0	1	0	0	0	0
21	RH69	2021-01-15	0	1	1	80	460	132	93.98	52.64	108.5	168.33	41.34	1	1	0	1	0	1	0	0	0	0
Kontroly
36	JD53	2021-04-21	0	0	0	0	113	24	98.76	60.63	112.5	175.67	38.14	0	1	0	0	0	1	0	0	0	0
4	RM69	2021-03-26	0	0	0	0	52	12	98.76	60.63	112.5	175.67	38.14	1	1	0	0	0	1	0	0	0	0
37	DP68	2021-04-22	0	0	0	0	42	12	97.51	67.94	122.25	138.75	29.57	0	1	0	1	1	1	0	0	0	0
6	JS46	2021-05-03	0	0	0	0	88	29	95.04	66.02	102.25	169	29.02	0	1	1	1	1	1	0	0	0	0
33	VP66	2021-05-03	0	0	0	0	75	24	96.06	59.33	118.67	154.25	36.73	0	1	0	0	0	1	0	0	0	0
38	ZK73	2021-04-19	0	0	0	0	100	21	90.67	52.35	106.75	133.75	38.32	1	1	1	1	1	1	0	1	0	0
39	VD79	2021-04-21	0	0	1	0	60	4	102.37	63.08	101.25	142.33	39.28	1	1	0	1	0	1	0	0	1	0
10	MK69	2021-08-31	0	0	1	0	82	31	97.6	60.54	118.5	189	37.06	0	1	0	0	0	1	0	0	0	0
34	IK57	2021-09-12	0	0	0	0	82	34	97.77	58.85	107.5	180.5	38.93	0	1	0	1	0	1	0	0	0	0
12	LK75	2021-09-20	0	0	1	0	75	15	93.63	64.78	132.25	142	28.85	1	1	1	1	1	1	0	0	0	0
13	FM74	2021-10-19	0	0	0	0	52	21	97.13	54.68	114.5	141.25	42.44	1	1	1	1	0	1	0	0	0	0
15	AV67	2021-11-25	0	0	0	0	75	30	97.29	66.62	126	141.67	30.66	1	1	1	1	1	1	1	1	0	0
16	MS77	2021-12-17	0	0	1	0	100	26	97.8	61.61	105	155.67	36.18	0	1	0	0	0	1	0	0	0	0
17	JS79	2022-02-14	0	0	1	0	112	24	100.5	69.22	126.25	190.67	31.29	1	1	0	0	0	1	0	0	0	0
19	MN73	2021-01-11	0	0	1	0	127	29	100.02	64.76	124.5	194.67	35.25	1	1	0	1	0	1	0	0	1	1
20	MS54	2022-02-23	0	0	0	0	72	25	100.23	67.7	102.75	204.33	32.52	0	1	0	0	0	1	0	0	0	0
23	PK56	2021-02-18	0	0	1	0	150	56	94.7	63.85	95.75	165.67	30.85	0	1	1	1	0	1	0	0	1	0
25	RM64	2021-03-12	0	0	0	0	59	17	101.96	75.05	114	144.75	26.91	0	1	0	0	0	1	0	1	1	0
29	VM67	2022-04-27	0	0	0	0	75	15	97.78	56.33	124.25	165.25	41.45	0	1	0	0	0	1	0	0	0	0
26	PD72	2022-05-11	0	0	0	0	85	10	90.75	52.23	86	119.67	38.53	1	1	1	1	0	1	0	0	0	0
14	JM77	2021-10-27	0	0	0	0	133	16	103.38	66.23	111.75	166	37.15	0	1	0	0	0	1	0	0	0	0
